# Supplementary material for: Phylogenetic relationships in the Niviventer-Chiromyscus complex (Rodentia, Muridae) inferred from molecular data, with description of a new species
Source: Zookeys. 2014 Oct 3;(451):109–36. doi: 10.3897/zookeys.451.7210 (PMC4258623; doi:10.3897/zookeys.451.7210)
Supplement: XML Treatment for Chiromyscus thomasi [file zookeys.451.7210-treatment1.xml]

<!DOCTYPE tp:taxon-treatment
  PUBLIC "-//TaxonX//DTD Taxonomic Treatment Publishing DTD v0 20100105//EN" "tax-treatment-NSO.dtd">
<tp:taxon-treatment xmlns:tp="http://www.plazi.org/taxpub"><tp:treatment-meta><kwd-group><label>Taxon classification</label><kwd><named-content content-type="kingdom">Animalia</named-content></kwd><kwd><named-content content-type="order">Rodentia</named-content></kwd><kwd><named-content content-type="family">Muridae</named-content></kwd></kwd-group><mixed-citation publication-type="journal"><person-group><name><surname>Balakirev</surname><given-names>Alexander E.</given-names></name><name><surname>Abramov</surname><given-names>Alexei V.</given-names></name><name><surname>Rozhnov</surname><given-names>Viatcheslav V.</given-names></name></person-group><article-title>Phylogenetic relationships in the <italic><tp:taxon-name><tp:taxon-name-part taxon-name-part-type="genus">Niviventer</tp:taxon-name-part></tp:taxon-name></italic>-<italic><tp:taxon-name><tp:taxon-name-part taxon-name-part-type="genus">Chiromyscus</tp:taxon-name-part></tp:taxon-name></italic> complex (<tp:taxon-name><tp:taxon-name-part taxon-name-part-type="order">Rodentia</tp:taxon-name-part></tp:taxon-name>, <tp:taxon-name><tp:taxon-name-part taxon-name-part-type="family">Muridae</tp:taxon-name-part></tp:taxon-name>) inferred from molecular data, with description of a new species</article-title><source>Zookeys</source><day>3</day><month>10</month><year>2014</year><volume>2014</volume><issue>451</issue><fpage>109</fpage><lpage>136</lpage><pub-id pub-id-type="doi">10.3897/zookeys.451.7210</pub-id></mixed-citation></tp:treatment-meta><tp:nomenclature><tp:taxon-name>
                            <tp:taxon-name-part taxon-name-part-type="genus">Chiromyscus</tp:taxon-name-part>
                            <tp:taxon-name-part taxon-name-part-type="species">thomasi</tp:taxon-name-part>
                            <object-id xmlns:xlink="http://www.w3.org/1999/xlink" content-type="zoobank" xlink:type="simple">http://zoobank.org/8127C488-5D01-4FFC-9556-0986A1198A26</object-id>
                        </tp:taxon-name><tp:taxon-status xmlns:xlink="http://www.w3.org/1999/xlink" xlink:type="simple">sp. n.</tp:taxon-status></tp:nomenclature><tp:treatment-sec sec-type="Holotype"><title>Holotype.</title><p>ZMMU S-191982, body in ethanol, skull extracted, genetic code MC68, adult male, collected 17 December 2011 by Alexander E. Balakirev. GenBank IDs: <ext-link xmlns:xlink="http://www.w3.org/1999/xlink" ext-link-type="gen" xlink:href="JQ755933" xlink:type="simple">JQ755933</ext-link>, <ext-link xmlns:xlink="http://www.w3.org/1999/xlink" ext-link-type="gen" xlink:href="JQ755964" xlink:type="simple">JQ755964</ext-link>, <ext-link xmlns:xlink="http://www.w3.org/1999/xlink" ext-link-type="gen" xlink:href="KF154025" xlink:type="simple">KF154025</ext-link>, <ext-link xmlns:xlink="http://www.w3.org/1999/xlink" ext-link-type="gen" xlink:href="KF154068" xlink:type="simple">KF154068</ext-link>.</p><fig id="F8" position="float" orientation="portrait"><label>Figure 8.</label><caption><p>The holotype of <italic><tp:taxon-name><tp:taxon-name-part taxon-name-part-type="genus">Chiromyscus</tp:taxon-name-part> <tp:taxon-name-part taxon-name-part-type="species">thomasi</tp:taxon-name-part></tp:taxon-name></italic> sp. n., Son La Province, northern Vietnam, skull ZMMU S-191982, genetic voucher MC68.</p></caption><graphic xmlns:xlink="http://www.w3.org/1999/xlink" xlink:href="zookeys-451-109-g008.jpg" position="float" orientation="portrait" xlink:type="simple" id="oo_33631.jpg"/></fig></tp:treatment-sec><tp:treatment-sec sec-type="Type locality"><title>Type locality.</title><p>Vietnam, Son La Province, Muong Thai Village, near Lung Lo pass, <named-content xmlns:xlink="http://www.w3.org/1999/xlink" content-type="dwc:verbatimCoordinates" xlink:type="simple">21°18'31"N, 104°41'34"E</named-content>, elevation ~ 450 m above sea level.</p></tp:treatment-sec><tp:treatment-sec sec-type="Paratype"><title>Paratype.</title><p>ZIN 101651, body in ethanol, skull extracted, genetic code MC80, adult female, collected 17 December 2011 by Alexander E. Balakirev from the type locality. GenBank IDs: <ext-link xmlns:xlink="http://www.w3.org/1999/xlink" ext-link-type="gen" xlink:href="JQ755934" xlink:type="simple">JQ755934</ext-link>, <ext-link xmlns:xlink="http://www.w3.org/1999/xlink" ext-link-type="gen" xlink:href="JQ755965" xlink:type="simple">JQ755965</ext-link>, <ext-link xmlns:xlink="http://www.w3.org/1999/xlink" ext-link-type="gen" xlink:href="KF154069" xlink:type="simple">KF154069</ext-link>).</p><!--PageBreak--></tp:treatment-sec><tp:treatment-sec sec-type="Referred material"><title>Referred material.</title><p>BMNH 25.1.1.110, skin and skull, male, Bao Ha, Lao Cai Province, Vietnam; BMNH 26.10.4.167, skin and skull, female, Dak To, Kon Tum Province, Vietnam; BMNH 26.10.4.166, skin, male, Xieng Kuang, Laos.</p></tp:treatment-sec><tp:treatment-sec sec-type="Diagnosis"><title>Diagnosis.</title><p>This species is set apart from all other described species within the genus <!--PageBreak--><italic><tp:taxon-name><tp:taxon-name-part taxon-name-part-type="genus">Chiromyscus</tp:taxon-name-part></tp:taxon-name></italic> by the following combination of morphological traits: (1) Appreciably larger size. This species is the largest in size of any species of <italic><tp:taxon-name><tp:taxon-name-part taxon-name-part-type="genus">Chiromyscus</tp:taxon-name-part></tp:taxon-name></italic>. Head and body length is 145–180 mm, tail length 200–231 mm, length of hind foot 27–29 mm, ear length 18–20 mm, greatest skull length 41.0–43.0 mm, upper molar lengths 7.0–8.0 mm; the supraorbital ridges are more developed than in other species, forming a distinct pointed triangle shelf at the point where the frontal and palatal bones come into contact. This shelf is very perceptible in the frontal view of the skull. (2) The upper parts are orange-brown. From the face to behind the ears, the pelage is bright orange, with a prominent darker ring around the eye forming a “mask” on the face. The under parts are pure white and sharply demarcated from the upper parts. The feet and toes are generally white with orange hairs on top. The tail is bicolored, dark on top and appreciably lighter below, where there is a pinkish hue. The hallux is shortened with rounded nails instead of pointed claws. The species is well differentiated genetically from other <italic><tp:taxon-name><tp:taxon-name-part taxon-name-part-type="genus">Chiromyscus</tp:taxon-name-part></tp:taxon-name></italic>. The DNA sequences that are deposited in GenBank under IDs <ext-link xmlns:xlink="http://www.w3.org/1999/xlink" ext-link-type="gen" xlink:href="JQ755933" xlink:type="simple">JQ755933</ext-link>–<ext-link xmlns:xlink="http://www.w3.org/1999/xlink" ext-link-type="gen" xlink:href="JQ755934" xlink:type="simple">JQ755934</ext-link>, <ext-link xmlns:xlink="http://www.w3.org/1999/xlink" ext-link-type="gen" xlink:href="JQ755964" xlink:type="simple">JQ755964</ext-link>–<ext-link xmlns:xlink="http://www.w3.org/1999/xlink" ext-link-type="gen" xlink:href="JQ755965" xlink:type="simple">JQ755965</ext-link>, <ext-link xmlns:xlink="http://www.w3.org/1999/xlink" ext-link-type="gen" xlink:href="KF154025" xlink:type="simple">KF154025</ext-link> and <ext-link xmlns:xlink="http://www.w3.org/1999/xlink" ext-link-type="gen" xlink:href="KF154068" xlink:type="simple">KF154068</ext-link>–<ext-link xmlns:xlink="http://www.w3.org/1999/xlink" ext-link-type="gen" xlink:href="KF154069" xlink:type="simple">KF154069</ext-link> may be used as genetic vouchers for this species.</p></tp:treatment-sec><tp:treatment-sec sec-type="Description"><title>Description.</title><p>The fur is dense, smooth and downy. The coloration of the upper side is a bright fulvous with a perceptible orange hue, which is most prominent in the humeral area. On the underside, the belly is pure white without patches or creamy hues. The sides are more brightly colored than the back. The cheek, lateral surface of the neck and the front legs are a bright yellowish-orange. The rump, hips, and base of tail are also, like the cheek, a rich ochraceous color. A very prominent black strip passes over the eye, forming a very characteristic “mask” on the face. The vibrissae are long (over 60 mm), both black- and white-colored, and the ears are small (18–20 mm), pale-brown colored and rounded. The dorsal sides of both the front and hind feet are completely buffy-orange. The pads both in the front and hind feet are well developed. The claws are large (4.2–5.0 mm in length), curved and appreciably sharp. The hallux bears a plain nail instead of a claw. The tail is very long, slender and hairy; it is much longer than the body (128–132% of body length). It is rather thick and almost uniformly tinged pale-brown from the proximal part to the tip.</p></tp:treatment-sec><tp:treatment-sec sec-type="Comparisons"><title>Comparisons.</title><!--PageBreak--><p><italic><tp:taxon-name><tp:taxon-name-part taxon-name-part-type="genus">Chiromyscus</tp:taxon-name-part> <tp:taxon-name-part taxon-name-part-type="species">thomasi</tp:taxon-name-part></tp:taxon-name></italic> is a brightly colored species, a feature that obviously distinguishes it from <italic><tp:taxon-name><tp:taxon-name-part taxon-name-part-type="genus">Chiromyscus</tp:taxon-name-part> <tp:taxon-name-part taxon-name-part-type="species">langbianis</tp:taxon-name-part></tp:taxon-name></italic>, which is generally dull in coloration. With its bright fulvous or orange coloration <italic><tp:taxon-name><tp:taxon-name-part taxon-name-part-type="genus">Chiromyscus</tp:taxon-name-part> <tp:taxon-name-part taxon-name-part-type="species">thomasi</tp:taxon-name-part></tp:taxon-name></italic> is similar to <italic><tp:taxon-name><tp:taxon-name-part taxon-name-part-type="genus">Chiromyscus</tp:taxon-name-part> <tp:taxon-name-part taxon-name-part-type="species">chiropus</tp:taxon-name-part></tp:taxon-name></italic> but may be distinguished from it by its dorso-ventral coloration demarcation line. In <italic><tp:taxon-name><tp:taxon-name-part taxon-name-part-type="genus">Chiromyscus</tp:taxon-name-part> <tp:taxon-name-part taxon-name-part-type="species">thomasi</tp:taxon-name-part></tp:taxon-name></italic>, the white-colored belly replaces the bright orange ventral side coloration abruptly, without any intermediate zone, whereas a lighter-colored fulvous intermediate zone (0.5–1.0 cm in width) is perceptible on the back sides of <italic><tp:taxon-name><tp:taxon-name-part taxon-name-part-type="genus">Chiromyscus</tp:taxon-name-part> <tp:taxon-name-part taxon-name-part-type="species">chiropus</tp:taxon-name-part></tp:taxon-name></italic>. However, the most apparent distinguishing feature of <italic><tp:taxon-name><tp:taxon-name-part taxon-name-part-type="genus">Chiromyscus</tp:taxon-name-part> <tp:taxon-name-part taxon-name-part-type="species">thomasi</tp:taxon-name-part></tp:taxon-name></italic> is a dark “mask” on the face around the eyes, which may be used to visually separate it from any another <italic><tp:taxon-name><tp:taxon-name-part taxon-name-part-type="genus">Chiromyscus</tp:taxon-name-part></tp:taxon-name></italic> or <italic><tp:taxon-name><tp:taxon-name-part taxon-name-part-type="genus">Niviventer</tp:taxon-name-part></tp:taxon-name></italic> species. <italic><tp:taxon-name><tp:taxon-name-part taxon-name-part-type="genus">Chiromyscus</tp:taxon-name-part> <tp:taxon-name-part taxon-name-part-type="species">thomasi</tp:taxon-name-part></tp:taxon-name></italic> is the largest species in the genus, appreciably bigger than <italic><tp:taxon-name><tp:taxon-name-part taxon-name-part-type="genus">Chiromyscus</tp:taxon-name-part> <tp:taxon-name-part taxon-name-part-type="species">chiropus</tp:taxon-name-part></tp:taxon-name></italic> and <italic><tp:taxon-name><tp:taxon-name-part taxon-name-part-type="genus">Chiromyscus</tp:taxon-name-part> <tp:taxon-name-part taxon-name-part-type="species">langbianis</tp:taxon-name-part></tp:taxon-name></italic>. Its skull well exceeds the known range of size variation for other <italic><tp:taxon-name><tp:taxon-name-part taxon-name-part-type="genus">Chiromyscus</tp:taxon-name-part></tp:taxon-name></italic> as well as for the majority of <italic><tp:taxon-name><tp:taxon-name-part taxon-name-part-type="genus">Niviventer</tp:taxon-name-part></tp:taxon-name></italic> species, with the exception of <italic><tp:taxon-name><tp:taxon-name-part taxon-name-part-type="genus">Niviventer</tp:taxon-name-part> <tp:taxon-name-part taxon-name-part-type="species">tenaster</tp:taxon-name-part></tp:taxon-name></italic> and the “<tp:taxon-name><tp:taxon-name-part taxon-name-part-type="species">andersoni</tp:taxon-name-part></tp:taxon-name>” group, both of which are roughly equal in size to, or larger than, <italic><tp:taxon-name><tp:taxon-name-part taxon-name-part-type="genus">Chiromyscus</tp:taxon-name-part> <tp:taxon-name-part taxon-name-part-type="species">thomasi</tp:taxon-name-part></tp:taxon-name></italic>. In comparison with other <italic><tp:taxon-name><tp:taxon-name-part taxon-name-part-type="genus">Chiromyscus</tp:taxon-name-part></tp:taxon-name></italic> species, the skull of <italic><tp:taxon-name><tp:taxon-name-part taxon-name-part-type="genus">Chiromyscus</tp:taxon-name-part> <tp:taxon-name-part taxon-name-part-type="species">thomasi</tp:taxon-name-part></tp:taxon-name></italic> is also the most “heavily-built”, with supraorbital ridges that are more developed, forming prominent wide shelves. The skull of <italic><tp:taxon-name><tp:taxon-name-part taxon-name-part-type="genus">Chiromyscus</tp:taxon-name-part> <tp:taxon-name-part taxon-name-part-type="species">langbianis</tp:taxon-name-part></tp:taxon-name></italic> is much smaller and gracile, and the shelves are not so apparent, whereas in <italic><tp:taxon-name><tp:taxon-name-part taxon-name-part-type="genus">Chiromyscus</tp:taxon-name-part> <tp:taxon-name-part taxon-name-part-type="species">chiropus</tp:taxon-name-part></tp:taxon-name></italic> the skull has an obviously convex profile (when viewed from the side), in contrast with <italic><tp:taxon-name><tp:taxon-name-part taxon-name-part-type="genus">Chiromyscus</tp:taxon-name-part> <tp:taxon-name-part taxon-name-part-type="species">thomasi</tp:taxon-name-part></tp:taxon-name></italic>, which appears rather flattened when viewed from the side.</p></tp:treatment-sec><tp:treatment-sec sec-type="Etymology"><title>Etymology.</title><p>The new species is named in honor of Oldfield Thomas (1858–1929), the British zoologist who named and described the genus <italic><tp:taxon-name><tp:taxon-name-part taxon-name-part-type="genus">Chiromyscus</tp:taxon-name-part></tp:taxon-name></italic> and the species <italic><tp:taxon-name><tp:taxon-name-part taxon-name-part-type="species">chiropus</tp:taxon-name-part></tp:taxon-name></italic>.</p></tp:treatment-sec><tp:treatment-sec sec-type="Common name"><title>Common name.</title><p>Thomas' masked tree rat.</p></tp:treatment-sec><tp:treatment-sec sec-type="Distribution"><title>Distribution.</title><p>Confirmed specimens of <italic><tp:taxon-name><tp:taxon-name-part taxon-name-part-type="genus">Chiromyscus</tp:taxon-name-part> <tp:taxon-name-part taxon-name-part-type="species">thomasi</tp:taxon-name-part></tp:taxon-name></italic> have been recorded from the provinces of Son La and Lao Cai in northern Vietnam, the provinces of Kon Tum and Nhge An in central Vietnam, and the provinces of Xieng Khouang and Luang Prabang in northern Laos, based on published data and our (BAE) most recent and unpublished data. This species may have a wider distribution in central Vietnam (<xref ref-type="bibr" rid="B18">Dang Huy Huynh et al. 1994</xref>, <xref ref-type="bibr" rid="B13">Dang Ngoc Can et al. 2008</xref>) and in northern and central Laos (<xref ref-type="bibr" rid="B1">Aplin et al. 2008</xref>, <xref ref-type="bibr" rid="B47">Musser 1981</xref>, <xref ref-type="bibr" rid="B16">Corbet and Hill 1992</xref>) where similar “mask-bearing” specimens have been reported. It is also likely distributed in south-western China (see <xref ref-type="bibr" rid="B79">Wang 2003</xref>) and northern Thailand (see <xref ref-type="bibr" rid="B41">Marshall 1977</xref>) but clarifying comparisons are needed to rule out alternative identifications (<italic><tp:taxon-name><tp:taxon-name-part taxon-name-part-type="genus">Chiromyscus</tp:taxon-name-part> <tp:taxon-name-part taxon-name-part-type="species">chiropus</tp:taxon-name-part></tp:taxon-name></italic> and <italic><tp:taxon-name><tp:taxon-name-part taxon-name-part-type="genus">Chiromyscus</tp:taxon-name-part> <tp:taxon-name-part taxon-name-part-type="species">langbianis</tp:taxon-name-part></tp:taxon-name></italic>) before this wider potential geographic distribution is confirmed.</p></tp:treatment-sec><ref-list><ref id="B18"><mixed-citation xmlns:xlink="http://www.w3.org/1999/xlink" xlink:type="simple"><person-group><name name-style="western"><surname>Dang</surname><given-names>Huy Huynh</given-names></name><name name-style="western"><surname>Dao</surname><given-names>Van Tien</given-names></name><name name-style="western"><surname>Cao</surname><given-names>Van Sung</given-names></name><name name-style="western"><surname>Pham</surname><given-names>Trong Anh</given-names></name><name name-style="western"><surname>Hoang</surname><given-names>Minh Khien</given-names></name></person-group> (<year>1994</year>) <source>Checklist of Mammals in Vietnam.</source><publisher-name>Publishing House “Science and Technics”</publisher-name>, <publisher-loc>Hanoi</publisher-loc>, <size units="page">168 pp</size>.</mixed-citation></ref><ref id="B13"><mixed-citation xmlns:xlink="http://www.w3.org/1999/xlink" xlink:type="simple"><person-group><name name-style="western"><surname>Dang</surname><given-names>Ngoc Can</given-names></name><name name-style="western"><surname>Endo</surname><given-names>H</given-names></name><name name-style="western"><surname>Nguyen</surname><given-names>Truong Son</given-names></name><name name-style="western"><surname>Oshida</surname><given-names>T</given-names></name><name name-style="western"><surname>Le Xuan</surname><given-names>Canh</given-names></name><name name-style="western"><surname>Dang</surname><given-names>Huy Phuong</given-names></name><name name-style="western"><surname>Lunde</surname><given-names>DP</given-names></name><name name-style="western"><surname>Kawada</surname><given-names>S-I</given-names></name><name name-style="western"><surname>Hayashida</surname><given-names>A</given-names></name><name name-style="western"><surname>Sasaki</surname><given-names>M</given-names></name></person-group> (<year>2008</year>) <source>Checklist of Wild Mammal Species of Vietnam.</source><publisher-name>Institute of Ecology and Biological Resources</publisher-name>, <publisher-loc>Hanoi</publisher-loc>, <size units="page">400 pp</size>.</mixed-citation></ref><ref id="B1"><mixed-citation xmlns:xlink="http://www.w3.org/1999/xlink" xlink:type="simple"><person-group><name name-style="western"><surname>Aplin</surname><given-names>K</given-names></name><name name-style="western"><surname>Lunde</surname><given-names>D</given-names></name></person-group> (<year>2008</year>) <article-title><italic><tp:taxon-name><tp:taxon-name-part taxon-name-part-type="genus">Chiromyscus</tp:taxon-name-part> <tp:taxon-name-part taxon-name-part-type="species">chiropus</tp:taxon-name-part></tp:taxon-name></italic>.</article-title> In: <source>IUCN 2011</source>. <publisher-name>IUCN Red List of Threatened Species</publisher-name>. <comment>Version 2011.2</comment>. <ext-link ext-link-type="uri" xlink:href="http://www.iucnredlist.org" xlink:type="simple">www.iucnredlist.org</ext-link> [<date-in-citation content-type="access-date">accessed 11 November 2013</date-in-citation>]</mixed-citation></ref><ref id="B47"><mixed-citation xmlns:xlink="http://www.w3.org/1999/xlink" xlink:type="simple"><person-group><name name-style="western"><surname>Musser</surname><given-names>GG</given-names></name></person-group> (<year>1981</year>) <article-title>Results of the Archbold Expeditions. No.105. Notes on systematics of Indo-Malayan murid rodents, and descriptions of new genera and species from Ceylon, Sulawesi and the Philippines.</article-title><source>Bulletin of the American Museum of Natural History</source><volume>168</volume>: <fpage>225</fpage>–<lpage>334</lpage>.</mixed-citation></ref><ref id="B16"><mixed-citation xmlns:xlink="http://www.w3.org/1999/xlink" xlink:type="simple"><person-group><name name-style="western"><surname>Corbet</surname><given-names>GB</given-names></name><name name-style="western"><surname>Hill</surname><given-names>JE</given-names></name></person-group> (<year>1992</year>) <source>The Mammals of the Indo-Malayan Region: A Systematic Review.</source><publisher-name>Oxford University Press</publisher-name>, <publisher-loc>Oxford</publisher-loc>, <size units="page">488 pp</size>.</mixed-citation></ref><ref id="B79"><mixed-citation xmlns:xlink="http://www.w3.org/1999/xlink" xlink:type="simple"><person-group><name name-style="western"><surname>Wang</surname><given-names>YX</given-names></name></person-group> (<year>2003</year>) <source>A Complete Checklist of Mammals Species and Subspecies of China: A Taxonomic and Geographic References.</source><publisher-name>China Forestry Publishing House</publisher-name>, <publisher-loc>Beijing</publisher-loc>, <size units="page">394 pp</size>.</mixed-citation></ref><ref id="B41"><mixed-citation xmlns:xlink="http://www.w3.org/1999/xlink" xlink:type="simple"><person-group><name name-style="western"><surname>Marshall</surname><given-names>JT Jr</given-names></name></person-group> (<year>1977</year>) <article-title>Family <tp:taxon-name><tp:taxon-name-part taxon-name-part-type="family">Muridae</tp:taxon-name-part></tp:taxon-name> (rats and mice).</article-title> Reprinted In: <person-group><name name-style="western"><surname>Lekagul</surname><given-names>B</given-names></name><name name-style="western"><surname>McNeely</surname><given-names>G</given-names></name></person-group>. <source>Mammals of Thailand</source>. <publisher-name>Government Printing Office</publisher-name>, <publisher-loc>Kurusapha Ladprao, Bangkok</publisher-loc>, <fpage>396</fpage>–<lpage>487</lpage>.</mixed-citation></ref></ref-list></tp:taxon-treatment>
